# Supplementary material for: Guano morphology has the potential to inform conservation strategies in British bats
Source: PLoS One. 2020 Apr 9;15(4):e0230865. doi: 10.1371/journal.pone.0230865 (PMC7145103; doi:10.1371/journal.pone.0230865)
Supplement: S2 Table — Including information pertaining to the species studied, the study reference, the location in which the study took place, the number of individuals sampled, the study method (See S1 Table), and the diet data. See S2 Table. (CSV) [file pone.0230865.s002.csv]

Species	Reference	Year_of_publication	Final	Location	Number_studied(n)	Study method	Arachnida	Arthropoda	Blattodea	Chilopoda	Chironomidae	Coleoptera	Dermaptera	Diptera	Entognatha	Ephemeroptera	Hemiptera	hymenoptera	Isopoda	Insecta	Lepidoptera	Neuroptera	Opiliones	Orthoptera	Plantae	Plecoptera	Pseudoscorpionida	Psocoptera	Scatophagidae	Siphonaptera	Trichoptera	Unidentified
B.barbastellus	Andreas et al.	2012	B. barbastellus, Andreas et al., 2012b, Bi	Czech Republic	1604	Bi	1.869158879	0	0	0	0	0	0	2.803738318	0	0	0	0	0	0	84.11214953	5.607476636	0	0	0	0	0	0	0	0	1.869158879	3.738317757
B.barbastellus	Andreas et al.	2012	B. barbastellus, Andreas et al., 2012b, Bii	Czech Republic	1604	Bii	5	0	0	0	0	0	0	6.25	0	0	0	0	0	0	61.875	18.75	0	0	0	0	0	0	0	0	3.125	5
B.barbastellus	Andreas et al.	2012	B. barbastellus, Andreas et al., 2012b, Biii	Czech Republic	1604	Biii	4.255319149	0	0	0	0	0	0	5.319148936	0	0	0	0	0	0	63.82978723	19.14893617	0	0	0	0	0	0	0	0	3.191489362	4.255319149
B.barbastellus	Beck	1995	B. barbastellus, Beck, 1995, Bii	Switzerland	115	Bii	0	0	0	0	0	0	0	7.627118644	0	0	0	2.542372881	0	0	83.89830508	5.084745763	0	0	0	0	0	0.847457627	0	0	0	0
B.barbastellus	Rydell et al.	1996	B. barbastellus, Rydell et al., 1996, Bi, Biii	Germany + Switzerland	200	Bi, Biii	0	0	0	0	0	0	0	9	0	0	0	0	0	0	88	0	0	0	0	0	0	0	0	0	0	3
B.barbastellus	Rydell et al.	1996	B. barbastellus, Rydell et al., 1996, Bi, Biii	Germany + Switzerland	200	Bi, Biii	0	0	0	0	0	0	0	4	0	0	0	0	0	0	94	0	0	0	0	0	0	0	0	0	0	2
B.barbastellus	Rydell et al.	1996	B. barbastellus, Rydell et al., 1996, Bi, Biii	Germany + Switzerland	200	Bi, Biii	3	0	0	0	0	0	0	18	0	0	0	0	0	0	73	0	0	0	0	0	0	0	0	0	0	6
B.barbastellus	Sierro & Arlettaz	1997	B. barbastellus, Sierro & Arlettaz, 1997, Bi	Switzerland + asia	246	Bi	0	0	0	0	0	0	0	0.35	0	0	0	0	0	0	98.9	0.4	0	0	0	0	0	0	0	0	0.35	0
B.barbastellus	Whitaker & Karata_	2009	B. barbastellus, Whitaker & Karata_, 2009, Biii	Turkey	3	Biii	0	0	0	0	0	28.57754927	0	0	0	0	0	0	0	0	42.84490146	0	0	0	28.57754927	0	0	0	0	0	0	0
B.barbastellus	Whitaker & Karata_	2009	B. barbastellus, Whitaker & Karata_, 2009, Bi	Turkey	3	Bi	0	0	0	0	0	2	0	0	0	0	0	0	0	0	96.7	0	0	0	1.3	0	0	0	0	0	0	0
B.barbastellus	Zeale et al.	2011	B. barbastellus, Zeale et al., 2011, E	Britain	11	E	6.206896552	0	0	0	0	0	0	18.62068966	0	0	0	0	0	0	68.96551724	6.206896552	0	0	0	0	0	0	0	0	0	0
E.serotinus	Beck	1995	E. serotinus, Beck, 1995, Bii	Switzerland	115	Bii	0	0	0	0	0	30.11363636	0	18.18181818	0	1.136363636	9.659090909	7.386363636	0	0	19.31818182	0	0	0	0	0	0	0	0	0	14.20454545	0
E.serotinus	Catto et al.	1994	E. serotinus, Catto et al., 1994, Biv	England	750	Biv	0	0	0	0	0	66	0	19	0	0	0	6	0	0	4	0	0	0	0	0	0	0	0	0	0	5
E.serotinus	Gajdosik & Gaisler	2004	E. serotinus, Gajdosik & Gaisler, 2004, Bi	Czech Republic	325	Bi	0	0	0	0	0	34.93493493	0	43.14314314	0	0	5.305305305	9.109109109	0	0	6.806806807	0.700700701	0	0	0	0	0	0	0	0	0	0
E.serotinus	Gajdosik & Gaisler	2004	E. serotinus, Gajdosik & Gaisler, 2004, Bii	Czech Republic	325	Bii	0	0	0	0	0	25.01102779	0	27.04014116	0	0	15.30657256	11.16012351	0	0	21.17335686	0.308778121	0	0	0	0	0	0	0	0	0	0
E.serotinus	Gajdosik & Gaisler	2004	E. serotinus, Gajdosik & Gaisler, 2004, Biii	Czech Republic	325	Biii	0	0	0	0	0	24.92492492	0	27.02702703	0	0	15.21521522	11.11111111	0	0	21.42142142	0.3003003	0	0	0	0	0	0	0	0	0	0
E.serotinus	Gajdosik & Gaisler	2004	E. serotinus, Gajdosik & Gaisler, 2004, Bv	Czech Republic	325	Bv	0	0	0	0	0	24.92668622	0	26.97947214	0	0	15.24926686	11.14369501	0	0	21.40762463	0.293255132	0	0	0	0	0	0	0	0	0	0
E.serotinus	Gerber et al.	1994	E. serotinus, Gerber et al., 1994, Bii	Switzerland	1640	Bii	0.46728972	0	0	0	0	32.71028037	0	9.813084112	0	0	10.28037383	9.813084112	0	0	21.96261682	0	0	0.46728972	0	0	0	0	0	0	14.48598131	0
E.serotinus	Kervyn & Libois	2008	E. serotinus, Kervyn & Libois, 2008, Biii	Belgium	1440	Biii	0.1	0	0	0	0	55.4	0	14.5	0	0	7.2	6.4	0	0	10.8	0	0	0	0	0	0	0	0	0	5.6	0
E.serotinus	McAney et al.	1991	E. serotinus, McAney et al., 1991, Bi	n		Bi	0	0	0	0	0	27.72772773	0	57.75775776	0	0	4.404404404	4.904904905	0	0	4.804804805	0.4004004	0	0	0	0	0	0	0	0	0	0
E.serotinus	McAney et al.	1991	E. serotinus, McAney et al., 1991, Bii	n		Bii	0	0	0	0	0	24.87425697	0	35.84819387	0.137174211	0	14.22039323	8.184727938	0	0	16.18655693	0.411522634	0	0	0	0	0	0	0	0.137174211	0	0
E.serotinus	McAney et al.	1991	E. serotinus, McAney et al., 1991, Biii	n		Biii	0	0	0	0	0	24.70238095	0	35.41666667	0.099206349	0	15.07936508	8.134920635	0	0	16.07142857	0.396825397	0	0	0	0	0	0	0	0.099206349	0	0
E.serotinus	McAney et al.	1991	E. serotinus, McAney et al., 1991, Bv	n		Bv	0	0	0	0	0	28.92156863	0	25.49019608	0.163398693	0	16.50326797	9.477124183	0	0	18.79084967	0.490196078	0	0	0	0	0	0	0	0.163398693	0	0
E.serotinus	MIkula & C_mokov�r	2012	E. serotinus, Mukula & C_mokov�, 2012, Di	Centeral Bohemia	?	D	0	0	0	0	0	0	0	0	0	0	0	0	0	0	100	0	0	0	0	0	0	0	0	0	0	0
E.serotinus	Robinson & Stebbings	1993	E. serotinus, Robinson & Stebbings, 1993, Bii	Britain	408	Bii	0	0	0	0	0	64.86486486	0	6.756756757	0	0	8.108108108	9.459459459	0	0	10.13513514	0	0	0	0	0	0	0	0	0	0.675675676	0
E.serotinus	Sologor	1980	E. serotinus, Sologor, 1980, Aiv	Ukraine	29	A	0	0	0	0	0	71.64179104	0	28.35820896	0	0	0	0	0	0	0	0	0	0	0	0	0	0	0	0	0	0
E.serotinus	Sologor	1980	E. serotinus, Sologor, 1980, Biv	Ukraine	?	Biv	0	0	0	0	0	26.19047619	0	73.80952381	0	0	0	0	0	0	0	0	0	0	0	0	0	0	0	0	0	0
E.serotinus	Whitaker & Karata_	2009	E. serotinus, Whitaker & Karata_, 2009, Biii	Turkey	32	Biii	19.9879952	0	0	0	0	40.03601441	0	0	0	0	0	0	0	0	0	0	0	19.9879952	19.9879952	0	0	0	0	0	0	0
E.serotinus	Whitaker & Karata_	2009	E. serotinus, Whitaker & Karata_, 2009, B	Turkey	32	B	5	0	0	0	0	66.7	0	0	0	0	0	0	0	0	0	0	0	26.7	1.6	0	0	0	0	0	0	0
E.serotinus	Zukal & Gajdo_�k	2012	E. serotinus, Zukal & Gajdo_�k, 2012, Biii	Czech Republic	250	Biii	0	0	0	0	0	36.9739479	0	33.26653307	0	0	14.92985972	6.613226453	0	0	7.815631263	0	0	0.200400802	0	0	0	0.200400802	0	0	0	0
E.serotinus	Zukal & Gajdo_�k	2012	E. serotinus, Zukal & Gajdo_�k, 2012, Bii	Czech Republic	250	Bii	0	0	0	0	0	36.9266055	0	33.25688073	0	0	14.90825688	6.651376147	0	0	7.798165138	0	0	0.229357798	0	0	0	0.229357798	0	0	0	0
E.serotinus	Chung et al.	2015	E. serotinus, Chung et al. , 2015, Korea, 2014, Bii	Korea	25	Bii	0	0	0	0	0	100	0	0	0	0	0	0	0	0	0	0	0	0	0	0	0	0	0	0	0	0
E.serotinus	Chung et al.	2015	E. serotinus, Chung et al. , 2015, Korea, 2014, Bii	Korea	25	Bii	0	0	0	0	0	0	0	100	0	0	0	0	0	0	0	0	0	0	0	0	0	0	0	0	0	0
E.serotinus	Chung et al.	2015	E. serotinus, Chung et al. , 2015, Korea, 2014, Bii	Korea	25	Bii	0	0	0	0	0	100	0	0	0	0	0	0	0	0	0	0	0	0	0	0	0	0	0	0	0	0
E.serotinus	Chung et al.	2015	E. serotinus, Chung et al. , 2015, Korea, 2014, Bii	Korea	25	Bii	0	0	0	0	0	41	0	0	0	0	59	0	0	0	0	0	0	0	0	0	0	0	0	0	0	0
E.serotinus	Chung et al.	2015	E. serotinus, Chung et al. , 2015, Korea, 2014, Bii	Korea	25	Bii	0	0	0	0	0	17	0	0	0	0	0	83	0	0	0	0	0	0	0	0	0	0	0	0	0	0
E.serotinus	Smirnov et al.	2013	E. serotinus, Smirnov et al. , 2013, Russia, 2008/20, Biii	Russia	3 to 15	Biii	0	0	0	0	0	92.6	0	0.3	0	0	1.5	0	0	0	5.2	0.4	0	0	0	0	0	0	0	0	0	0
M.bechsteinii	Andreas et al.	2012	M. bechsteinii, Andreas et al., 2012a, Bi, Bii, Biii	central europe	450	Bi, Bii, Biii	6.271777003	0	0	0	0	11.8466899	2.787456446	14.28571429	0	0	3.484320557	0	0	3.832752613	26.13240418	7.665505226	0	15.67944251	0	0	0	0	0	0	2.787456446	5.226480836
M.bechsteinii	Seimers & Swift	2006	M. bechsteinii, Seimers & Swift, 2006, Biv	Germany	109	Biv	23.30097087	0	0	0	0	16.50485437	17.47572816	14.5631068	0	0	0.970873786	1.941747573	0	0	21.3592233	0	0	3.883495146	0	0	0	0	0	0	0	0
M.bechsteinii	Taake	1993	M. bechsteinii, Taake, 1993, Bvi	Germany	17	Bvi	14.19939577	7.250755287	0	0	0	23.26283988	0	17.82477341	0	0	10.57401813	3.625377644	0	0	16.01208459	0	0	3.625377644	0	0	0	0	0	0	3.625377644	0
M.bechsteinii	Wolz	1993	M. bechsteinii, Wolz, 1993, Bii	Germany	177	Bii	9.296482412	0	0	0	0	15.57788945	5.27638191	9.045226131	0	0	6.783919598	4.773869347	0	7.035175879	24.3718593	11.55778894	0	6.281407035	0	0	0	0	0	0	0	0
M.bechsteinii	Roswag et al.	2015	M. bechsteinii, Roswag et al., 2015, Central Germany, , May, E	Central Germany	5	E	0	0	3.846153846	0	0	19.23076923	0	69.23076923	0	0	0	0	0	0	7.692307692	0	0	0	0	0	0	0	0	0	0	0
M.brandtii	Taake	1993	M. brandtii, Taake, 1993, Bvi	Germany	22	Bvi	14.21686747	0	0	0	0	4.337349398	0	21.92771084	0	1.204819277	3.373493976	7.710843373	0	1.204819277	21.92771084	12.04819277	0	0	0	0	0	3.373493976	0	0	8.674698795	0
M.brandtii	Whitaker & Karata_	2009	M. brandtii, Whitaker & Karata_, 2009, Bi	Turkey	1	Bi	5	0	0	0	0	0	0	55	0	0	0	0	0	10	30	0	0	0	0	0	0	0	0	0	0	0
M.brandtii	Smirnov et al.	2013	M. brandtii, Smirnov et al. , 2013, Russia, 2008/13, Biii	Russia	3 to 15	Biii	0	0	0	0	23.97362901	12.88582559	0	12.08670462	0	0	1.308560583	1.698132055	0	0	44.75077415	1.698132055	0	0	0	0	0	0	0	0	1.598241934	0
M.daubentonii	Flavin et al.	2001	M. daubentonii, Flavin et al., 2001, Bii, Biii	Ireland	1091	Bii, Biii	4.975124378	0	0	0	0	5.472636816	0.995024876	54.72636816	0	0.995024876	3.482587065	0.497512438	0	0	1.990049751	0.497512438	0	0	0	0	0.497512438	0	0	0	25.87064677	0
M.daubentonii	Kruger et al.	2012	M. daubentonii, Kruger et al., 2012, Bii	Germany	122	Bii	0.333194502	0	0	0	0	2.040816327	0	62.84881299	0	0.666389005	4.748021658	1.374427322	0	0	5.122865473	1.707621824	0	0	0	0	0	0	0	0	21.1578509	0
M.daubentonii	Kruger et al.	2012	M. daubentonii, Kruger et al., 2012, Biii	Germany	122	Biii	0.249376559	0	0	0	0	1.662510391	0	69.16043225	0	0.581878637	3.906899418	1.163757273	0	0	4.239401496	1.413133832	0	0	0	0	0	0	0	0	17.62261014	0
M.daubentonii	Kruger et al.	2013	M. daubentonii, Kruger et al., 2013b, E	Germany	36	E	0.297951583	0	0	0	0	1.824953445	0	55.90316574	0	0.595903166	3.947858473	12.40223464	0	0	4.581005587	1.527001862	0	0	0	0	0	0	0	0	18.91992551	0
M.daubentonii	Nissen et al.	2013	M. daubentonii, Nissen et al., 2013, River fast, Biii	Germany		Biii	0	0	0	0	0	9.605662285	0	47.01718908	0	0	2.42669363	4.85338726	0	0	9.605662285	0	0	0	0	0	0	0	0	0	26.49140546	0
M.daubentonii	Nissen et al.	2013	M. daubentonii, Nissen et al., 2013, River slow, Biii	Germany		Biii	2.05338809	0	0	0	0	5.441478439	0	54.31211499	0	2.669404517	3.080082136	2.464065708	0	0	5.852156057	1.026694045	0	0	0	0	0	0	0	0	23.10061602	0
M.daubentonii	Nissen et al.	2013	M. daubentonii, Nissen et al., 2013, Stream, Biii	Germany		Biii	4.352226721	0	0	0	0	11.53846154	0	49.1902834	0	0.506072874	1.619433198	2.732793522	0	0	1.619433198	1.113360324	0	0	0	0	0	0	0	0	27.32793522	0
M.daubentonii	Nissen et al.	2013	M. daubentonii, Nissen et al., 2013, Pond, Biii	Germany		Biii	1.210898083	0	0	0	0	5.348133199	0	63.77396569	0	3.531786075	2.421796165	1.210898083	0	0	1.816347124	0.605449041	0	0	0	0	0	0	0	0	20.08072654	0
M.daubentonii	Sullivan et al.	1993	M. daubentonii, Sullivan et al., 1993, Biii	Ireland	160	Biii	7.920792079	0	0	0	0	0	0	41.58415842	0	2.97029703	8.910891089	0.99009901	0	0	3.96039604	0.99009901	0	0	0	0	0	0.99009901	0	0	29.7029703	1.98019802
M.daubentonii	Swift & Racey	1983	M. daubentonii, Swift & Racey, 1983, ?	Scotland		Biv	0	0	0	0	0	0	0	56.43564356	0	1.98019802	0	0	0	0	1.98019802	0.99009901	0	0	0	0	0	0	0	0	35.64356436	2.97029703
M.daubentonii	Taake	1993	M. daubentonii, Taake, 1993, Bvi	Germany	36	Bvi	14.66666667	0	0	0	0	0	0	40.88888889	0	1.333333333	1.333333333	3.555555556	0	1.333333333	14.66666667	14.66666667	0	2.666666667	0	0	0	1.333333333	0	0	3.555555556	0
M.daubentonii	Smirnov et al.	2013	M. daubentonii, Smirnov et al. , 2013, Russia, 2008/14, Biii	Russia	3 to 15	Biii	0.100200401	0	0	0	9.218436874	11.22244489	0	3.907815631	0	1.102204409	13.12625251	0.100200401	0	0	23.94789579	2.50501002	0	0	0	0	0	0	0	0	34.76953908	0
M.daubentonii	Vesterinen	2013	M. daubentonii, Vesterinen, 2013, Finland, E	Finland	34	E	0	0	0	0	20.79207921	0	0	14.85148515	0	0	0	0	0	0	22.77227723	0	0	0	0	0	0	0	0	0	0	41.58415842
M.mystacinus	Beck	1995	M. mystacinus, Beck, 1995, Bii	Switzerland	80	Bii	18.05555556	0	0	0	0	2.083333333	0	59.72222222	0	0	2.083333333	2.777777778	0	0	9.722222222	5.555555556	0	0	0	0	0	0	0	0	0	0
M.mystacinus	Hollyfield	1993	M. mystacinus, Hollyfield, 1993, Bv	Ireland	119	Bv	6	0	0	0	0	4	0	49	0	0	0	2	0	0	35	3	0	0	0	0	0	0	0	0	0	1
M.mystacinus	Taake	1993	M. mystacinus, Taake, 1993, Bvi	Germany	22	Bvi	18.89400922	0	0	0	0	5.299539171	0	22.11981567	0	1.152073733	7.373271889	2.073732719	0	1.152073733	17.74193548	7.373271889	0	0	0	1.152073733	0	2.073732719	0	0	13.59447005	0
M.mystacinus	Whitaker & Karata_	2009	M. mystacinus, Whitaker & Karata_, 2009, Bi	Turkey	1	Bi	0	0	0	0	0	15	0	15	0	0	0	0	0	0	70	0	0	0	0	0	0	0	0	0	0	0
M.mystacinus	Smirnov et al.	2013	M. mystacinus, Smirnov et al. , 2013, Russia, 2008/12, Biii	Russia	3 to 15	Biii	0	0	0	0	0.100200401	2.605210421	0	1.903807615	0	0	10.42084168	1.903807615	0	0	70.14028056	1.402805611	0	0	0	0	0	0	0	0	11.52304609	0
M.nattereri	Andreas et al.	2012	M. nattereri , Andreas et al., 2012a, Bi, Bii, Biii	central europe	553	Bi, Bii, Biii	23.79182156	0	0	0	0	2.230483271	13.38289963	15.6133829	0	0	10.03717472	0	0	3.717472119	19.70260223	3.717472119	0	1.115241636	0	0	0	0	0	0	1.858736059	4.832713755
M.nattereri	Bauerova & Cerveny	1986	M. nattereri , Bauerova & Cerveny, 1986, Bi	Czech Republic	700	Bi	6.194690265	0	0	0	0	36.28318584	9.734513274	37.16814159	0	0	0.884955752	1.769911504	0	0	3.539823009	1.769911504	0	0.884955752	0	0.884955752	0	0	0	0	0.884955752	0
M.nattereri	Beck	1991	M. nattereri , Beck, 1991, Bii	Switzerland	410	Bii	21.83908046	0	0	0	0	2.873563218	0	46.55172414	0	1.724137931	4.022988506	2.298850575	0	1.149425287	17.24137931	1.724137931	0	0	0	0	0	0	0	0	0.574712644	0
M.nattereri	Seimers & Swift	2006	M. nattereri , Seimers & Swift, 2006, Biv	Germany	111	Biv	26.41509434	0	0	0	0	4.716981132	3.773584906	51.88679245	0	0	3.773584906	1.886792453	0	0	7.547169811	0	0	0	0	0	0	0	0	0	0	0
M.nattereri	Sheil et al.	1991	M. nattereri , Sheil et al., 1991, ?	Ireland		Biii	16.07142857	0.892857143	0	0	0	4.464285714	6.25	38.39285714	0	0	2.678571429	9.821428571	0	0	4.464285714	0	0	0	0	0	0	6.25	0	0	10.71428571	0
M.nattereri	Taake	1993	M. nattereri , Taake, 1993, Bvi	Germany	14	Bvi	20.76023392	0	0	0	0	20.76023392	0	25.14619883	0	0	4.093567251	4.093567251	0	4.093567251	10.52631579	8.479532164	0	0	0	0	0	0	0	0	2.046783626	0
M.nattereri	Whitaker & Karata_	2009	M. nattereri , Whitaker & Karata_, 2009, Bi	Turkey	1	Bi	0	0	0	0	0	10	0	40	0	0	0	0	0	0	0	0	0	50	0	0	0	0	0	0	0	0
M.nattereri	Whitaker	1994	M. nattereri , Whitaker, 1994, Bi	Israel	2	Bi	9.803921569	0	0	0	0	42.15686275	0.980392157	4.901960784	0	0	42.15686275	0	0	0	0	0	0	0	0	0	0	0	0	0	0	0
M.nattereri	Zeale et al.	2011	M. nattereri , Zeale et al., 2011, E	Britain	2	E	0	0	0	0	0	33.4	0	33.3	0	0	0	0	0	0	0	0	0	0	0	33.3	0	0	0	0	0	0
M.nattereri	Hope et al.	2014	M. nattereri , Hope et al., 2014, Hampshire, 2019/11, December/March, Morphological, Biii	Hampshire, England	62	Biii	28.2	0	0	0	0	1.5	0	11.5	0	0	0.8	0.7	15.3	0	42	0	0	0	0	0	0	0	0	0	0	0
M.nattereri	Hope et al.	2014	M. nattereri , Hope et al., 2014, Hampshire, 2019/11, December/March, Molecular , E	Hampshire, England	62	E	11.78247734	0	0	0	0	2.719033233	0	11.48036254	0	0	0	0.302114804	17.82477341	0	55.89123867	0	0	0	0	0	0	0	0	0	0	0
M.nattereri	Roswag et al.	2015	M. nattereri , Roswag et al., 2015, Central Germany, , May, E	Central Germany	5	E	6.896551724	0	6.896551724	0	0	27.5862069	0	55.17241379	0	0	0	0	0	0	3.448275862	0	0	0	0	0	0	0	0	0	0	0
M.nattereri	Smirnov et al.	2013	M. nattereri , Smirnov et al. , 2013, Russia, 2008/11, Biii	Russia	3 to 15	Biii	21.6	0	0	3	1.9	14.6	0	10.5	0	0	11.9	12.1	0	0	14.5	0	0	0	0	0	0	0	0.1	0	9.8	0
N.lesleri	Beck	1995	N. lesleri, Beck, 1995, Bii	Switzerland	126	Bii	0	0	0	0	0	0.769230769	0	30	0	0	0	2.307692308	0	0	51.53846154	3.846153846	0	0	0	0	0	0	0	0	11.53846154	0
N.lesleri	Ka_uch et al.	2005	N. lesleri, Ka_uch et al., 2005, Bi, Biii	Slovakia	154	Bi, Biii	0	0	0	0	0	5	0	25	0	0	4	6	0	0	55	5	0	0	0	0	0	0	0	0	0	0
N.lesleri	Shiel et al.	1998	N. lesleri, Shiel et al., 1998, Bii, Biii	Ireland, England, Germany	600	Bii, Biii	0	0	0	0	0	0	0	64	0	0	0	0	0	0	6	0	0	0	0	0	0	0	0	0	12	18
N.lesleri	Shiel et al.	1998	N. lesleri, Shiel et al., 1998, Bii, Biii	Ireland, England, Germany	600	Bii, Biii	0	0	0	0	0	0	0	53.08641975	0	0	0	0	0	0	22.22222222	12.34567901	0	0	0	0	0	0	0	0	0	12.34567901
N.lesleri	Sullivan et al.	1993	N. lesleri, Sullivan et al., 1993, Biii	Ireland	220	Biii	0.980392157	0	0	0	0	6.862745098	0	56.8627451	0	0.980392157	0.980392157	0.980392157	0	0	10.78431373	0.980392157	0	0	0	0	0	0	0	0	20.58823529	0
N.lesleri	Waters et al.	1995	N. lesleri, Waters et al., 1995, Bi	Britain	100	Bi	0	0	0	0	0	7.042253521	0	81.38832998	0	0	0	0	0	0	9.657947686	0	0	0	0	0	0	0	0	0	0	1.911468813
N.lesleri	Waters et al.	1999	N. lesleri, Waters et al., 1999, Bristol, June, Bi	Britain	100	Bi	0	0	0	0	0	0	0	100	0	0	0	0	0	0	0	0	0	0	0	0	0	0	0	0	0	0
N.lesleri	Waters et al.	1999	N. lesleri, Waters et al., 1999, Bristol, June, Bii	Britain	100	Bii	0	0	0	0	0	0	0	98.50746269	0	0	1.492537313	0	0	0	0	0	0	0	0	0	0	0	0	0	0	0
N.lesleri	Waters et al.	1999	N. lesleri, Waters et al., 1999, Bristol, June, Biii	Britain	100	Biii	0	0	0	0	0	0	0	98.93364929	0	0	1.066350711	0	0	0	0	0	0	0	0	0	0	0	0	0	0	0
N.lesleri	Waters et al.	1999	N. lesleri, Waters et al., 1999, Bristol, June, Bv	Britain	100	Bv	0	0	0	0	0	0	0	98.91304348	0	0	1.086956522	0	0	0	0	0	0	0	0	0	0	0	0	0	0	0
N.lesleri	Waters et al.	1999	N. lesleri, Waters et al., 1999, Bristol, September, Bi	Britain	100	Bi	0	0	0	0	0	0	0	77.01149425	0	0	0	0	0	0	22.98850575	0	0	0	0	0	0	0	0	0	0	0
N.lesleri	Waters et al.	1999	N. lesleri, Waters et al., 1999, Bristol, September, Bii	Britain	100	Bii	0	0	0	0	0	0	0	71.42857143	0	0	0	0	0	0	28.57142857	0	0	0	0	0	0	0	0	0	0	0
N.lesleri	Waters et al.	1999	N. lesleri, Waters et al., 1999, Bristol, September, Biii	Britain	100	Biii	0	0	0	0	0	0	0	85.41484716	0	0	0	0	0	0	14.58515284	0	0	0	0	0	0	0	0	0	0	0
N.lesleri	Waters et al.	1999	N. lesleri, Waters et al., 1999, Bristol, September, Bv	Britain	100	Bv	0	0	0	0	0	0	0	80.76923077	0	0	0	0	0	0	19.23076923	0	0	0	0	0	0	0	0	0	0	0
N.lesleri	Waters et al.	1999	N. lesleri, Waters et al., 1999, Kent, June, Bi	Britain	100	Bi	0	0	0	0	0	0	0	82.75862069	0	0	0	0	0	0	17.24137931	0	0	0	0	0	0	0	0	0	0	0
N.lesleri	Waters et al.	1999	N. lesleri, Waters et al., 1999, Kent, June, Bii	Britain	100	Bii	0	0	0	0	0	0	0	69.73684211	0	0	0	0	0	0	30.26315789	0	0	0	0	0	0	0	0	0	0	0
N.lesleri	Waters et al.	1999	N. lesleri, Waters et al., 1999, Kent, June, Biii	Britain	100	Biii	0	0	0	0	0	0	0	81.73333333	0	0	0	0	0	0	18.26666667	0	0	0	0	0	0	0	0	0	0	0
N.lesleri	Waters et al.	1999	N. lesleri, Waters et al., 1999, Kent, June, Bv	Britain	100	Bv	0	0	0	0	0	0	0	81.74603175	0	0	0	0	0	0	18.25396825	0	0	0	0	0	0	0	0	0	0	0
N.lesleri	Smirnov et al.	2013	N. lesleri, Smirnov et al. , 2013, Russia, 2008/17, Biii	Russia	3 to 15	Biii	0	0	0	0	0.800800801	11.01101101	0	0.2002002	0	0	2.802802803	0	0	0	66.36636637	6.906906907	0	0	0	0	0	0	0	0	11.91191191	0
N.noctula	Beck	1995	N. noctula, Beck, 1995, Bii	Switzerland	130	Bii	1.025641026	0	0	0	0	9.743589744	0	22.56410256	0	9.743589744	19.48717949	6.666666667	0	0	9.743589744	2.051282051	0	0	0	1.538461538	0	0	0	0	17.43589744	0
N.noctula	Gloor et al.	1989	N. noctula, Gloor et al., 1989, Bii	Switzerland	435	Bii	0.653594771	0	0	0	0	11.76470588	0	30.06535948	0	5.882352941	1.960784314	0	0	0	18.30065359	0	0	0	0	0	0	0	0	0	31.37254902	0
N.noctula	Jones	1995	N. noctula, Jones, 1995, Bi	Britian	240	Bi	0.970873786	0	0	0	0	17.47572816	0	42.7184466	0	0	0.970873786	0.970873786	0	0.970873786	34.95145631	0.970873786	0	0	0	0	0	0	0	0	0	0
N.noctula	Ka_uch et al.	2005	N. noctula, Ka_uch et al., 2005a, Bi, Biii	Slovakia + Czech Republic	295	Bi, Biii	11.81102362	0	0	0	0	16.53543307	0	29.92125984	0	0	0	0	0	0	41.73228346	0	0	0	0	0	0	0	0	0	0	0
N.noctula	Mackenzie & Oxford	1995	N. noctula, Mackenzie & Oxford, 1995, Bi	Britain	155	Bi	0	0	0	0	0	43.5	0	21.7	0	0	0	0	0	0	18.4	0	0	0	0	0	0	0	0	0	0	16.4
N.noctula	Mackenzie & Oxford	1995	N. noctula, Mackenzie & Oxford, 1995, Biii	Britain	110	Biii	2.3	1	0	0	0	25.4	0	33.2	0	0	3.9	0.6	0	0	29.6	3.6	0	0	0	0	0	0.3	0	0	0	0.1
N.noctula	Smirnov et al.	2013	N. noctula, Smirnov et al. , 2013, Russia, 2008/16, Biii	Russia	3 to 15	Biii	0	0	0	0	3.4	48.7	0	0	0	0	4.2	0.4	0	0	34.9	0.1	0	0	0	1.1	0	0	0	0	7.2	0
P.auritus	Andreas	2010	P. auritus, Andreas, 2010, Bi	Czech republic, Slovakia	1056	Bi	2.030456853	0	0	0	0	2.030456853	1.015228426	12.18274112	0	0	9.137055838	1.015228426	0	0	59.89847716	12.69035533	0	0	0	0	0	0	0	0	0	0
P.auritus	Ashrafi et al.	2011	P. auritus, Ashrafi et al., 2011, Bi	Switzerland	137	Bi	7.377866401	0	0	4.187437687	0	6.979062812	13.95812562	16.55034895	0	0	1.196410768	0.398803589	0	0	43.17048853	1.794616152	0.598205384	3.090727817	0	0	0	0	0	0	0.697906281	0
P.auritus	Barta	1975	P. auritus, Barta, 1975, D	Slovack R.	97	D	0	0	0	0	0	0	0	0	0	0	0	0	0	0	100	0	0	0	0	0	0	0	0	0	0	0
P.auritus	Beck	1995	P. auritus, Beck, 1995, Bii	Switzerland	854	Bii	1.204819277	0.602409639	0	0	0	4.819277108	10.24096386	34.3373494	0	0	3.012048193	2.409638554	0	0	36.74698795	2.409638554	0	0.602409639	0	0.602409639	0	3.012048193	0	0	0	0
P.auritus	Boonman	1995	P. auritus, Boonman, 1995, Biii	Netherlands	68	Biii	0	0	0	0	0	25	0	29	0	0	6	4	0	0	30	3	0	0	0	0	0	0	0	0	0	3
P.auritus	Buckhurst	1930	P. auritus, Buckhurst, 1930, D	Britain	80	D	0	0	0	0	0	0	0	0	0	0	0	0	0	0	100	0	0	0	0	0	0	0	0	0	0	0
P.auritus	Hanson	1950	P. auritus, Hanson, 1950, D	Sweden	1020	D	0	0	0	0	0	1.923076923	0	0.961538462	0	0	0	0.961538462	0	0	94.23076923	0	0	0.961538462	0	0	0	0	0	0	0.961538462	0
P.auritus	Heinicke & Krau_	1978	P. auritus, Heinicke & Krau_, 1978, D	Germany	266	D	0	0	0	0	0	0	0	0	0	0	0	0	0	0	100	0	0	0	0	0	0	0	0	0	0	0
P.auritus	Hollyfield	1993	P. auritus, Hollyfield, 1993, Bv	Ireland	240	Bv	3	0	0	0	0	6	0	20	0	0	0	0	0	0	68	1	0	0	0	0	0	0	0	0	0	2
P.auritus	Krauss	1978	P. auritus, Krauss, 1978, D	Germany	623	D	0	0	0	0	0	0	0	0.980392157	0	0	0	0	0	0	98.03921569	0	0	0.980392157	0	0	0	0	0	0	0	0
P.auritus	Manwaring-Banes	1939	P. auritus, Manwaring-Banes, 1939, D	Britain	?	D	0	0	0	0	0	0	0	0	0	0	0	0	0	0	100	0	0	0	0	0	0	0	0	0	0	0
P.auritus	Oldfield	1990	P. auritus, Oldfield, 1990, Biii	Sweden	180	Biii	21	0	0	0	0	1	0	14	0	0	6	0	0	0	21	1	0	0	0	0	0	0	0	0	22	14
P.auritus	Oldfield	1990	P. auritus, Oldfield, 1990, D	Sweden	93	D	0	0	0	0	0	0	0	0	0	0	0	0	0	0	100	0	0	0	0	0	0	0	0	0	0	0
P.auritus	Razgour et al.	2011	P. auritus, Razgour et al., 2011, E	Britain	30	E	0	3	0	0	0	0	0	20	0	0	3	0	0	0	64.7	6.3	0	0	0	0	0	0	0	0	3	0
P.auritus	Robinson	1990	P. auritus, Robinson, 1990, D	Britain	730	D	0	0	0	0	0	2.941176471	0.980392157	1.960784314	0	0	0	0	0	0	91.17647059	0.980392157	0	0	0	0	0	0	0	0	1.960784314	0
P.auritus	Rostovskaya et al.	2000	P. auritus, Rostovskaya et al., 2000, D	Central Russia	?	D	0	0	0	0	0	0.3	0	0.3	0	0	0	0	0	0	99.4	0	0	0	0	0	0	0	0	0	0	0
P.auritus	Rydell	1989	P. auritus, Rydell, 1989, Bi	Sweden	50	Bi	18	0	0	0	0	8	7	29	0	0	0	0	0	0	27	0	0	0	0	0	0	0	0	0	9	2
P.auritus	Sheil et al.	1991	P. auritus, Sheil et al., 1991, ?	Ireland		Biii	11.76470588	5.882352941	0	0	0	4.901960784	3.921568627	32.35294118	0	0	0.980392157	1.960784314	0	0	26.47058824	0.980392157	0	0	0	0	0	0	0	0	10.78431373	0
P.auritus	Swift & Racey	1983	P. auritus, Swift & Racey, 1983, ?	Scotland		Biv	5	0	0	0	0	22	1	13	0	0	1	0	0	0	41	1	0	0	0	0	0	0	0	0	16	0
P.auritus	Taake	1993	P. auritus, Taake, 1993, Bvi	Germany	31	Bvi	6.986899563	0	0	0	0	19.65065502	11.35371179	17.03056769	0	0	1.310043668	0	0	0	32.31441048	6.986899563	0	0	0	0	0	0	0	0	4.366812227	0
P.auritus	Thompson	1982	P. auritus, Thompson, 1982, D	England	969	D	0	0	0	0	0	0	0	0	0	0	0	0	0	0	100	0	0	0	0	0	0	0	0	0	0	0
P.auritus	Walhovd & Hoegh-Gildberg	1984	P. auritus, Walhovd & Hoegh-Gildberg, 1984, D	Denmark	162	D	0	0	0	0	0	0	0	0	0	0	0	0	0	0	100	0	0	0	0	0	0	0	0	0	0	0
P.auritus	Whitaker & Karata_	2009	P. auritus, Whitaker & Karata_, 2009, Biii	Turkey	1	Biii	0	0	0	0	0	0	0	0	0	0	0	0	0	0	100	0	0	0	0	0	0	0	0	0	0	0
P.auritus	Roswag et al.	2015	P. auritus, Roswag et al., 2015, Central Germany, , May, E	Central Germany	5	E	0	0	6.666666667	0	0	31.11111111	6.666666667	40	0	0	2.222222222	0	0	0	13.33333333	0	0	0	0	0	0	0	0	0	0	0
P.auritus	Smirnov et al.	2013	P. auritus, Smirnov et al. , 2013, Russia, 2008/15, Biii	Russia	3 to 15	Biii	0	0	0	0	0.1	1.1	0	0	0	0	0	0	0	0	98.7	0.1	0	0	0	0	0	0	0	0	0	0
P.auritus	Andreas et al.	2012	P. auritus , Andreas et al., 2012a, Bi, Bii, Biii	central europe	578	Bi, Bii, Biii	4.597701149	0	0	0	0	1.724137931	11.49425287	13.79310345	0	0	4.022988506	0	0	1.149425287	55.74712644	0	0	1.149425287	0	0	0	0	0	0	1.149425287	5.172413793
P.austriacus	Andreas	2010	P. austriacus, Andreas, 2010, Bi	Czech republic, Slovakia	226	Bi	0	0	0	0	0	12.70718232	0	17.12707182	0	0	7.182320442	2.209944751	0	0	55.24861878	4.972375691	0.552486188	0	0	0	0	0	0	0	0	0
P.austriacus	Ashrafi et al.	2011	P. austriacus, Ashrafi et al., 2011, Bi	Switzerland	41	Bi	2.605210421	0	0	0.100200401	0	1.30260521	0	4.809619238	0	0	3.006012024	0.801603206	0	0	87.2745491	0.100200401	0	0	0	0	0	0	0	0	0	0
P.austriacus	Bauerov�	1982	P. austriacus, Bauerov�, 1982, ii	Czech Republic	35g	Bii	0	0	0	0	0	0	0	10	0	0	0	0	0	0	88	0	0	0	0	0	0	0	0	0	0	2
P.austriacus	Beck	1995	P. austriacus, Beck, 1995, Bii	Switzerland	1113	Bii	0.617283951	0	0	0	0	10.49382716	0.617283951	26.54320988	0	0	0	2.469135802	0	0	55.55555556	3.086419753	0	0	0	0	0	0.617283951	0	0	0	0
P.austriacus	Feldman et al.	2000	P. austriacus, Feldman et al., 2000, Bi	Israel	22	Bi	0	0	0	0	0	2.714440825	0	7.166123779	0	0	0	0	0	0	85.23344191	0	0	0	0	0	0	0	0	0	4.885993485	0
P.austriacus	Feldman et al.	2000	P. austriacus, Feldman et al., 2000, Biii	Israel	22	Biii	0	0	0	0	0	12.48624862	0	22.49724972	0	0	0	0	0	0	52.53025303	0	0	0	0	0	0	0	0	0	12.48624862	0
P.austriacus	Razgour et al.	2011	P. austriacus, Razgour et al., 2011, E	Britain	30	E	0	0	0	0	0	0	0	36.2745098	0	0	0	0	0	0	56.8627451	0	0	0	0	0	0	0	0	0	6.862745098	0
P.austriacus	Razgour et al.	2011	P. austriacus, Razgour et al., 2011, E	Britain	30	E	0	0	0	0	0	0	0	10	0	0	5	0	0	0	75	10	0	0	0	0	0	0	0	0	0	0
P.austriacus	Razgour et al.	2011	P. austriacus, Razgour et al., 2011, E	Britain	30	E	0	10.30927835	0	0	0	0	0	22.68041237	0	0	0	0	0	0	67.01030928	0	0	0	0	0	0	0	0	0	0	0
P.austriacus	Whitaker & Karata_	2009	P. austriacus, Whitaker & Karata_, 2009, Biii	Turkey	1	Biii	0	0	0	0	0	0	0	0	0	0	0	0	0	0	100	0	0	0	0	0	0	0	0	0	0	0
P.austriacus	Whitaker	1994	P. austriacus, Whitaker, 1994, Bi	Israel	5	Bi	0	0	0	0	0	0	0	0	0	0	0	0	0	0	100	0	0	0	0	0	0	0	0	0	0	0
P.nathusii	Beck	1995	P. nathusii, Beck, 1995, Bii	Switzerland	105	Bii	0	0	0	0	0	0	0	87.71929825	0	0	4.385964912	0.877192982	0	0	0.877192982	1.754385965	0	0	0	0	0	0	0	0	4.385964912	0
P.nathusii	Kruger et al.	2013	P. nathusii, Kruger et al., 2013a, migration, E	Latvia	56	E	2.809463456	0	0	0	0	2.809463456	0	50.69708492	0	5.640050697	4.224757076	7.055344318	0	0	11.25897761	9.864807774	0	0	0	0	0	0	0	0	5.640050697	0
P.nathusii	Kruger et al.	2013	P. nathusii, Kruger et al., 2013a, summer, E	Latvia	56	E	1.087506323	0	0	0	0	0	0	67.04602934	0	0	9.888720283	1.087506323	0	0	7.688416793	8.801213961	0	0	0	0	0	0	0	0	4.40060698	0
P.nathusii	Smirnov et al.	2013	P. nathusii, Smirnov et al. , 2013, Russia, 2008/18, Biii	Russia	3 to 15	Biii	0	0	0	0	57.54245754	11.78821179	0	5.694305694	0	0	3.596403596	0.699300699	0	0	7.092907093	0.0999001	0	0	0	0	0	0	0	0	13.48651349	0
P.pipistrellus	Arlettaz et al.	2000	P. pipistrellus, Arlettaz et al., 2000, Biii	Switzerland	240	Biii	0	0	0	0	0	5.660377358	0	35.8490566	0	0	1.886792453	16.98113208	0	0	32.0754717	1.886792453	0	0	0	0	0	5.660377358	0	0	0	0
P.pipistrellus	Arlettaz et al.	2000	P. pipistrellus, Arlettaz et al., 2000, Biii	Switzerland	240	Biii	0	0	0	0	0	17.64705882	0	25.49019608	0	0	1.960784314	7.843137255	0	0	31.37254902	7.843137255	0	0	0	0	0	7.843137255	0	0	0	0
P.pipistrellus	Arlettaz et al.	2000	P. pipistrellus, Arlettaz et al., 2000, Biii	Switzerland	240	Biii	0	0	0	0	0	12.76595745	0	40.42553191	0	0	6.382978723	6.382978723	0	0	14.89361702	14.89361702	0	0	0	0	0	4.255319149	0	0	0	0
P.pipistrellus	Arlettaz et al.	2000	P. pipistrellus, Arlettaz et al., 2000, Biii	Switzerland	240	Biii	0	0	0	0	0	10.52631579	0	50	0	0	5.263157895	7.894736842	0	0	21.05263158	5.263157895	0	0	0	0	0	0	0	0	0	0
P.pipistrellus	Arlettaz et al.	2000	P. pipistrellus, Arlettaz et al., 2000, Biii	Switzerland	240	Biii	0	0	0	0	0	6.666666667	0	25	0	0	13.33333333	11.66666667	0	0	30	6.666666667	0	0	0	0	0	6.666666667	0	0	0	0
P.pipistrellus	Arlettaz et al.	2000	P. pipistrellus, Arlettaz et al., 2000, Biii	Switzerland	240	Biii	0	0	0	0	0	9.375	0	28.125	0	0	14.0625	4.6875	0	0	21.875	14.0625	0	0	0	0	0	7.8125	0	0	0	0
P.pipistrellus	Barlow	1997	P. pipistrellus, Barlow, 1997, Biv	Britain	<75	Biv	0	0	0	0	0	2.272727273	0	85.22727273	0	0	0	1.136363636	0	0	2.272727273	0	0	0	0	0	0	0	0	0	3.409090909	5.681818182
P.pipistrellus	Barlow	1997	P. pipistrellus, Barlow, 1997, Biv	Britain	<75	Biv	0	0	0	0	0	0	0	64.13043478	0	0	0	0	0	0	0	0	0	0	0	0	0	0	0	0	19.56521739	16.30434783
P.pipistrellus	Barlow	1997	P. pipistrellus, Barlow, 1997, Biv	Britain	<75	Biv	0	0	0	0	0	1.052631579	0	83.15789474	0	0	0	0	0	0	1.052631579	0	0	0	0	0	0	0	0	0	2.105263158	12.63157895
P.pipistrellus	Beck	1995	P. pipistrellus, Beck, 1995, Bii	Switzerland	164	Bii	0	0	0	0	0	0	0	38.01169591	0	0	19.29824561	12.86549708	0	0	19.29824561	10.52631579	0	0	0	0	0	0	0	0	0	0
P.pipistrellus	Hoare	1991	P. pipistrellus, Hoare, 1991, Bv	England	70	Bv	0	0	0	0	0	0	0	98.01980198	0	0	0	0	0	0	1.98019802	0	0	0	0	0	0	0	0	0	0	0
P.pipistrellus	Sullivan et al.	1993	P. pipistrellus, Sullivan et al., 1993, Biii	Ireland	161	Biii	1.960784314	0	0	0	0	0.980392157	0	64.70588235	0	0.980392157	0.980392157	6.862745098	0	0	4.901960784	1.960784314	0	0	0	0	0	0.980392157	0	0	15.68627451	0
P.pipistrellus	Swift et al.	1985	P. pipistrellus, Swift et al., 1985, Bv	Scotland	112	Bv	0	0	0	0	0	0.99009901	0	68.31683168	0	2.97029703	0	0	0	0	0.99009901	0.99009901	0	0	0	0	0	0	0	0	25.74257426	0
P.pipistrellus	Whitaker & Karata_	2009	P. pipistrellus, Whitaker & Karata_, 2009, Bi	Turkey	12	Bi	0	0	0	0	0	12.71260358	0	19.9956389	0	0	29.06672481	14.60968164	0	1.809856084	21.80549498	0	0	0	0	0	0	0	0	0	0	0
P.pipistrellus	Whitaker & Karata_	2009	P. pipistrellus, Whitaker & Karata_, 2009, Biii	Turkey	12	Biii	0	0	0	0	0	12.18781219	0	9.090909091	0	0	16.88311688	7.392607393	0	1.698301698	52.74725275	0	0	0	0	0	0	0	0	0	0	0
P.pipistrellus	Zeale et al.	2011	P. pipistrellus, Zeale et al., 2011, E	Britain	2	E	0	0	0	0	0	0	0	33.3	0	33.4	0	0	0	0	33.3	0	0	0	0	0	0	0	0	0	0	0
P.pipistrellus	Smirnov et al.	2013	P. pipistrellus, Smirnov et al. , 2013, Russia, 2008/19, Biii	Russia	3 to 15	Biii	0	0	0	0	9.1	8.8	0	40.3	0	1.5	5.3	4.2	0	0	21	4.3	0	0	0	0	0	0	0	0	5.5	0
P.pygmaeus	Barlow	1997	P. pygmaeus, Barlow, 1997, Biv	Britain	<75	Biv	0	0	0	0	0	0.884955752	0	77.87610619	0	0	0	0	0	0	0	0	0	0	0	0	0	0	0	0	12.38938053	8.849557522
P.pygmaeus	Barlow	1997	P. pygmaeus, Barlow, 1997, Biv	Britain	<75	Biv	0	0	0	0	0	4.379562044	0	67.15328467	0	0	0	1.459854015	0	0	2.919708029	0	0	0	0	0	0	0	0	0	10.94890511	13.13868613
P.pygmaeus	Barlow	1997	P. pygmaeus, Barlow, 1997, Biv	Britain	<75	Biv	0	0	0	0	0	5.64516129	0	80.64516129	0	0	0	0.806451613	0	0	0.806451613	0	0	0	0	0	0	0	0	0	8.064516129	4.032258065
P.pygmaeus	Bartoni_ka et al.	2008	P. pygmaeus, Bartoni_ka et al., 2008, B	S. moavia, Czech Republic	540	B	2.608695652	0	0	0	0	4.347826087	0	60.86956522	0	1.739130435	11.30434783	4.347826087	0	0	2.608695652	0	0	0	0	2.608695652	0	0	0	0	9.565217391	0
P.pygmaeus	Whitaker & Karata_	2009	P. pygmaeus, Whitaker & Karata_, 2009, Bi	Turkey	1	Bi	0	0	0	0	0	0	0	30	0	0	25	0	0	0	20	0	0	0	0	0	0	0	0	0	25	0
R.ferrumequinum	Andreas et al.	2013	R. ferrumequinum, Andreas et al., 2013, Bi	Slovakia	320	Bi	0	0	0	0	0	4.82	0	0	0	0	0	0	0	0	95.18	0	0	0	0	0	0	0	0	0	0	0
R.ferrumequinum	Andreas et al.	2013	R. ferrumequinum, Andreas et al., 2013, Biii	Slovakia	320	Biii	0	0	0	0	0	19.5	0	0	0	0	0	0	0	0	80.5	0	0	0	0	0	0	0	0	0	0	0
R.ferrumequinum	ASHG	1994	R. ferrumequinum, ASHG, 1994, Bii	Switzerland	260	Bii	2.403846154	0	0	0	0	25	0	21.15384615	0	0	2.403846154	19.23076923	0	0	22.59615385	2.403846154	0	0	0	0	0	2.403846154	0	0	2.403846154	0
R.ferrumequinum	Beck	1995	R. ferrumequinum, Beck, 1995, Bii	Switzerland	164	Bii	0.571428571	0	0	0	0	13.71428571	0	14.28571429	0	0	0.571428571	16.57142857	0	0	44.57142857	2.857142857	0	0	0	0	0	0	0	0	6.857142857	0
R.ferrumequinum	Boonman	1996	R. ferrumequinum, Boonman, 1996, Biii	Belgium	92	Biii	2	0	0	0	0	53	0	24	0	0	0	0	0	0	16	3	0	0	0	0	0	0	0	0	2	0
R.ferrumequinum	Duverg�	1997	R. ferrumequinum, Duverg�, 1997, Bi	Britain	1480	Bi	0	0	0	0	0	33.96226415	0	15.09433962	0	0	0	6.603773585	0	0	37.73584906	0.943396226	0	0	0	0	0	0	0	0	4.716981132	0.943396226
R.ferrumequinum	Duverg�	1997	R. ferrumequinum, Duverg�, 1997, D	Britain	449	D	0	0	0	0	0	80.1980198	0.99009901	4.95049505	0	0	0	0.99009901	0	0	9.900990099	0.99009901	0	0	0	0	0	0	0	0	0.99009901	0.99009901
R.ferrumequinum	Flanders & Jones	2009	R. ferrumequinum, Flanders & Jones, 2009, Boar Mill, Bi	Britian	1,580	Bi	0	0	0	0	0	38	0	26	0	0	0	7	0	0	28	0	0	0	0	0	0	0	0	0	0	1
R.ferrumequinum	Flanders & Jones	2009	R. ferrumequinum, Flanders & Jones, 2009, Blandford Farm, Bi	Britian	1,580	Bi	0	0	0	0	0	24.74226804	0	23.71134021	0	0	0	19.58762887	0	0	31.95876289	0	0	0	0	0	0	0	0	0	0	0
R.ferrumequinum	Jin et al.	2005	R. ferrumequinum, Jin et al., 2005, D	China	?	D	0	0	0	0	0	0	0	0	0	0	0	0	0	0	100	0	0	0	0	0	0	0	0	0	0	0
R.ferrumequinum	Jing et al.	2010	R. ferrumequinum, Jing et al., 2010, June, B	China		B	0	0	0	0	0	30.13013013	0	0	0	0	0.700700701	0	0	0	69.06906907	0.1001001	0	0	0	0	0	0	0	0	0	0
R.ferrumequinum	Jing et al.	2010	R. ferrumequinum, Jing et al., 2010, July, B	China		B	0	0	0	0	0	37.60080645	0	0	0	0	0	3.629032258	0	0	57.76209677	0.100806452	0	0.302419355	0	0	0	0	0	0	0.60483871	0
R.ferrumequinum	Jing et al.	2010	R. ferrumequinum, Jing et al., 2010, August, B	China		B	0	0	0	0	0	51.55778894	0	0.201005025	0	0	0.201005025	11.25628141	0	0	35.37688442	0.904522613	0	0.201005025	0	0	0	0	0	0	0.301507538	0
R.ferrumequinum	Jones	1990	R. ferrumequinum, Jones, 1990, D	China	200	D	0	0	0	0	0	33.24	0	0	0	0	0	0	0	0	40.61	0	0	0	0	0	0	0	0	0	0	26.15
R.ferrumequinum	Leishman	1983	R. ferrumequinum, Leishman, 1983, Bii	Britain	80	Bii	0	0	0	0	0	29.53020134	0	22.14765101	0	0	1.006711409	8.389261745	0	0	28.8590604	5.033557047	0	0	0	0	0	0	0	0	5.033557047	0
R.ferrumequinum	Ma et al.	2008	R. ferrumequinum, Ma et al., 2008, Bi	China	200	Bi	0	0	0	0	0	10.62753036	0	12.65182186	0	0	1.113360324	7.489878543	0	0	68.11740891	0	0	0	0	0	0	0	0	0	0	0
R.ferrumequinum	Pir	1994	R. ferrumequinum, Pir, 1994, Bii	Luxembourg	160	Bii	0.408163265	0	0	0	0	13.87755102	0	24.89795918	0	0	0	11.42857143	0	0.408163265	32.24489796	2.448979592	0	0	0	0	0	0	0	0	14.28571429	0
R.ferrumequinum	Poulton	1929	R. ferrumequinum, Poulton, 1929, Bii	Britain	41	Bii	4.069767442	0	0	0	0	38.37209302	0	14.53488372	0	0	0	1.744186047	0	0	39.53488372	0	0	0	0	0	0	0	0	0	1.744186047	0
R.ferrumequinum	Ransome	1996	R. ferrumequinum, Ransome, 1996, Bi	Britain	2000	Bi	0	0	0	0	0	42	0	13	0	0	0	4	0	0	40	0	0	0	0	0	0	0	0	0	0	1
R.ferrumequinum	Ahmim & Moali	2013	R. ferrumequinum, Ransome, 1996, Bi	Algeria	489	Biii	0.20010005	0	0	0	0	8.784392196	0	35.5877939	1.220610305	0	9.204602301	0	0	0	1.020510255	0	24.14207104	0	0	0	0	0	0	0	19.83991996	0
R.ferrumequinum	Robertson	1988	R. ferrumequinum, Robertson, 1988, D	Britain	97	D	0	0	0	0	0	73	0	6	0	0	0	0	0	0	21	0	0	0	0	0	0	0	0	0	0	0
R.ferrumequinum	Whitaker & Karata_	2009	R. ferrumequinum, Whitaker & Karata_, 2009, Biii	Turkey	16	Biii	0	0	0	0	0	34.77806789	0	0	0	0	17.38903394	13.05483029	0	0	30.44386423	0	0	4.334203655	0	0	0	0	0	0	0	0
R.ferrumequinum	Whitaker & Karata_	2009	R. ferrumequinum, Whitaker & Karata_, 2009, Bi	Turkey	16	Bi	0	0	0	0	0	29.3	0	0	0	0	5.6	2.5	0	0	54.7	0	0	7.9	0	0	0	0	0	0	0	0
R.hipposideros	Andreas et al.	2013	R. hipposideros, Andreas et al., 2013, Bi	Slovakia	241	Bi	0	0	0	0	0	0	0	11.2	0	0	0	0	0	0	87.3	1.5	0	0	0	0	0	0	0	0	0	0
R.hipposideros	Andreas et al.	2013	R. hipposideros, Andreas et al., 2013, Biii	Slovakia	241	Biii	0	0	0	0	0	0	0	27.6	0	0	0	0	0	0	58.6	13.8	0	0	0	0	0	0	0	0	0	0
R.hipposideros	Arlettaz et al.	2000	R. hipposideros, Arlettaz et al., 2000, Biii	Switzerland	240	Biii	0	0	0	0	0	10	0	26	0	0	0	0	0	0	40	16	0	0	0	0	0	8	0	0	0	0
R.hipposideros	Arlettaz et al.	2000	R. hipposideros, Arlettaz et al., 2000, Biii	Switzerland	240	Biii	0	0	0	0	0	29.16666667	0	25	0	0	0	2.083333333	0	0	20.83333333	16.66666667	0	0	0	0	0	6.25	0	0	0	0
R.hipposideros	Ahmim & Moali	2013	R. hipposideros, Arlettaz et al., 2000, Biii	Algeria	214	Biii	0	0	0	0	0	13.59437751	0	42.20883534	2.33935743	0	3.74497992	0	0	0	0	0	21.2248996	0	0	0	0	0	0	0	16.8875502	0
R.hipposideros	Arlettaz et al.	2000	R. hipposideros, Arlettaz et al., 2000, Biii	Switzerland	240	Biii	0	0	0	0	0	7.782101167	0	30.73929961	0	0	1.167315175	3.891050584	0	0	35.01945525	11.67315175	0	0	0	0	0	9.727626459	0	0	0	0
R.hipposideros	Arlettaz et al.	2000	R. hipposideros, Arlettaz et al., 2000, Biii	Switzerland	240	Biii	0	0	0	0	0	4.032258065	0	18.14516129	0	0	1.209677419	4.032258065	0	0	40.32258065	22.17741935	0	0	0	0	0	10.08064516	0	0	0	0
R.hipposideros	Arlettaz et al.	2000	R. hipposideros, Arlettaz et al., 2000, Biii	Switzerland	240	Biii	0	0	0	0	0	6.644518272	0	26.57807309	0	0	1.993355482	3.322259136	0	0	33.22259136	19.93355482	0	0	0	0	0	8.305647841	0	0	0	0
R.hipposideros	Arlettaz et al.	2000	R. hipposideros, Arlettaz et al., 2000, Biii	Switzerland	240	Biii	0	0	0	0	0	3.225806452	0	19.35483871	0	0	3.225806452	3.225806452	0	0	22.58064516	19.35483871	0	0	0	0	0	3.225806452	0	0	25.80645161	0
R.hipposideros	Beck et al.	1989	R. hipposideros, Beck et al., 1989, Bii	Switzerland	880	Bii	0	0	0	0	0	1.098901099	0	41.75824176	0	0	0.549450549	0	0	0	34.61538462	20.32967033	0	0	0	0	0	1.648351648	0	0	0	0
R.hipposideros	Bontadina et al.	2008	R. hipposideros, Bontadina et al., 2008, Bi	Switzerland	60	Bi	0	0	0	0	0	0	0	50	0	0	0	0	0	0	32	12	0	0	0	0	0	0	0	0	0.1	5.9
R.hipposideros	Feldman et al.	2000	R. hipposideros, Feldman et al., 2000, Bi	Israel	18	Bi	0	0	0	0	0	2.808425276	0	35.30591775	0	0	2.006018054	1.10330993	0	0	56.26880642	0	0	0	0	0	0	0	0	0	2.507522568	0
R.hipposideros	Feldman et al.	2000	R. hipposideros, Feldman et al., 2000, Biii	Israel	18	Biii	0	0	0	0	0	11.63179916	0	32.55230126	0	0	6.987447699	2.343096234	0	0	39.49790795	0	0	0	0	0	0	0	0	0	6.987447699	0
R.hipposideros	Hollyfield	1993	R. hipposideros, Hollyfield, 1993, Bv	Ireland	240	Bv	0	0	0	0	0	0	0	44	0	0	2	0	0	0	35	14	0	0	0	0	0	0	0	0	1	4
R.hipposideros	Leishman	1983	R. hipposideros, Leishman, 1983, Bii	Britain	55	Bii	0	0	0	0	0	3.643724696	0	32.38866397	0	0	0.809716599	0	0	0	36.03238866	14.57489879	0	0	0	0	0	0	0	0	12.55060729	0
R.hipposideros	McAney & Fairley	1989	R. hipposideros, McAney & Fairley, 1989, B	Ireland	630	B	2.5	0	0	0	0	2.7	0	40.5	0	0	1.2	3.6	0	0	18.7	12.6	0	0	0	0	0	0	0	0	18.2	0
R.hipposideros	Whitaker & Karata_	2009	R. hipposideros, Whitaker & Karata_, 2009, Biii	Turkey	10	Biii	0	0	0	0	0	5.641025641	0	28.16568047	0	0	21.10453649	0	0	0	39.44773176	0	0	0	0	0	0	0	0	0	5.641025641	0
R.hipposideros	Whitaker & Karata_	2009	R. hipposideros, Whitaker & Karata_, 2009, Bi	Turkey	10	Bi	0	0	0	0	0	3.027139875	0	17.11899791	0	0	12.7348643	0	0	0	55.21920668	0	0	0	0	0	0	0	0	0	11.89979123	0
R.hipposideros	Williams et al.	2011	R. hipposideros, Williams et al., 2011, Cornwall, 1995/6, Biii	Britain	280	Biii	4.761904762	0	0	0	0	0.952380952	0	83.80952381	0	0	0	0.952380952	0	0	6.666666667	1.904761905	0	0	0	0	0	0	0	0	0.952380952	0
R.hipposideros	Williams et al.	2011	R. hipposideros, Williams et al., 2011, Cornwall, 1998/9, Biii	Britain	260	Biii	1.886792453	0	0	0	0	0.943396226	0.943396226	76.41509434	0	0	0	0.943396226	0	0	11.32075472	4.716981132	0	0	0	0	0	0	0	0	2.830188679	0
R.hipposideros	Williams et al.	2011	R. hipposideros, Williams et al., 2011, Devon, 1998/9, Biii	Britain	45	Biii	1	0	0	0	0	1	0	79	0	0	0	0	0	0	4	8	0	0	0	0	0	0	0	0	7	0
R.hipposideros	Williams et al.	2011	R. hipposideros, Williams et al., 2011, Wales, 1998/9, Biii	Britain	56	Biii	0	0	0	0	0	0	0	59.18367347	0	0	15.30612245	0	0	0	3.06122449	10.20408163	0	0	0	0	0	12.24489796	0	0	0	0
R.hipposideros	Williams et al.	2011	R. hipposideros, Williams et al., 2011, Ireland, 1998/9, Biii	Britain	42	Biii	1.041666667	0	0	0	0	3.125	0	65.625	0	0	20.83333333	0	0	0	5.208333333	3.125	0	0	0	0	0	1.041666667	0	0	0	0
R.hipposideros	Lino et al.	2014	R. hipposideros, Lino et al., 2014, Portugal, 2012, Febuary/October, Biii	Portugal	180	Biii	0.5	0	0	0	0	3	0	41.5	0	0	0.5	17	0	0	20	11.5	0	0	0	0	0	0	0	0	0	6
