# Supplementary material for: Guano morphology has the potential to inform conservation strategies in British bats
Source: PLoS One. 2020 Apr 9;15(4):e0230865. doi: 10.1371/journal.pone.0230865 (PMC7145103; doi:10.1371/journal.pone.0230865)
Supplement: S4 Table — Forward and reverse primers shown in a) and b) respectively. (CSV) [file pone.0230865.s004.csv]

Species	Minimum_length_(mm)	Maximum_length_(mm)	Minimum_diameter_(mm)	Maximum_diameter_(mm)	Particle_size	Nodulated_(1/0)	Colour
B. barbastellus	3.5	6	1.5	2.2	3	0	1
B. barbastellus	4.5	10	2	2.6	3	0	1
B. barbastellus	4	11	1.2	3	3	1	1
B. barbastellus	8	8	3	3	4	1	2
B. barbastellus	4	6	2.1	2.5	4	1	3
B. barbastellus	5.5	7	3	3	4	1	3
E. serotinus	5	11.5	3.2	3.9	5	0	2
E. serotinus	5.5	8	3.5	4	3	0	4
E. serotinus	7	10.5	2.5	3.5	5	0	4
E. serotinus	5	10	3.5	3.8	4	0	5
E. serotinus	4	11	2	3	4	1	3
E. serotinus	5.5	9	2.2	3.2	5	1	3
E. serotinus	4	9.5	2	2.3	4	1	4
E. serotinus	5	10	3	3.9	5	1	4
E. serotinus	6	11	3	4	2	1	5
M. bechsteinii	5	8	2	2.8	4	0	3
M. bechsteinii	3.5	8.5	2	2.8	4	0	4
M. bechsteinii	7	11.3	2	3.3	2	1	2
M. bechsteinii	8	8	2.2	2.2	4	1	4
M. brandtii	2.5	7.5	1.6	2.2	2	1	2
M. brandtii	3	9	1.6	2	2	1	2
M. brandtii	4	7.5	1.6	2.1	2	1	3
M. brandtii	3.5	9	1.5	2	2	1	4
M. daubentonii	3	9.5	1.2	2.8	1	0	3
M. daubentonii	3.5	7.5	1.5	2.8	2	0	3
M. daubentonii	8	10	2.5	3	4	1	3
M. daubentonii	5	11	1.8	2.5	1	1	4
M. daubentonii	3	12	1.5	2.9	1	1	4
M. mystacinus	4	8	1.8	2.5	2	0	4
M. mystacinus	2.5	7.5	1.2	2.1	3	1	2
M. mystacinus	4	8	1.2	2.1	2	1	3
M. mystacinus	5	7	2	2	2	1	3
M. mystacinus	3	8	1.9	2.2	3	1	3
M. mystacinus	5	7.5	1.2	2	1	1	4
M. mystacinus	3.5	8	1.6	2.5	2	1	4
M. mystacinus	3	8	1.8	2.1	2	1	4
M. mystacinus	7	10	2	2.3	3	1	4
M. mystacinus	3.5	8	1.5	2.5	2	1	5
M. mystacinus	5.5	8.5	1.5	2.2	3	1	5
M. nattereri	6.5	10.5	2.5	3	4	0	3
M. nattereri	7.5	9.5	1.6	2.8	3	1	3
M. nattereri	9	10.5	2.5	3	3	1	3
M. nattereri	4.5	10	1.8	3.1	3	1	4
M. nattereri	4.5	8.5	2	2.7	4	1	4
M. nattereri	3	6.5	1.5	1.8	4	1	4
M. nattereri	4.5	9	2	2.8	4	1	5
M. nattereri	6	8.5	1.9	2.5	4	1	5
N. lesleri	9	12	2.8	4	2	0	3
N. lesleri	7	11	2	3	2	1	2
N. lesleri	3.5	8	1.2	1.8	2	1	4
N. noctula	9	10	3	3.5	3	1	3
N. noctula	8	8	2	4	4	1	3
N. noctula	11	15.2	3	4	2	1	5
N. noctula	6	11.5	2	3	3	1	5
P. auritus	3.5	8	1.9	2.5	4	0	2
P. auritus	5	5	2.1	2.1	3	0	4
P. auritus	4	9	1.8	2.5	3	1	1
P. auritus	4.5	9	1.8	2.5	3	1	3
P. auritus	3	6	1.6	2.3	3	1	3
P. auritus	2.5	10.5	1.8	2.5	4	1	3
P. auritus	5	10.5	1.5	2.1	4	1	3
P. auritus	3	6	1.8	2.2	3	1	4
P. auritus	3.5	9	1.8	2.9	3	1	4
P. auritus	3.5	10	1.5	2.6	4	1	4
P. auritus	3.5	9.5	1.9	2.2	3	1	5
P. auritus	2.5	8.5	1.9	2.9	4	1	5
P. austriacus	3	7.5	2	3	3	0	1
P. austriacus	4	7	1.5	2.9	3	0	1
P. austriacus	3	7	1.9	2.8	3	0	2
P. austriacus	3.5	7.5	1.9	3.5	4	0	3
P. austriacus	8	9	2.5	2.5	3	1	4
P. nathusii	6.5	8.5	1.1	2	2	0	3
P. nathusii	3	7.5	1.2	2	2	0	3
P. nathusii	3	6	1	1.9	3	0	4
P. nathusii	3	11	1.9	2.5	3	1	5
P. pipistrellus	2.5	6	1	1.2	2	0	5
P. pipistrellus	4	8	1	2.5	1	1	1
P. pipistrellus	3	6	1.2	1.8	1	1	2
P. pipistrellus	2.5	7.5	1	2	1	1	3
P. pipistrellus	2	8	1	2.5	1	1	3
P. pipistrellus	3	7.5	1	1.8	1	1	3
P. pipistrellus	3	6	1	1.8	1	1	4
P. pipistrellus	2.5	6.5	1.4	2.1	2	1	4
P. pipistrellus	2	5	1	1.6	1	1	5
P. pipistrellus	7	9	1.8	2	1	1	5
P. pygmaeus	3	8.5	1	1.9	1	1	1
P. pygmaeus	2.5	6.5	1.5	1.9	2	1	2
P. pygmaeus	2.5	7	1	1.5	1	1	3
P. pygmaeus	3.5	7.5	1.2	1.8	1	1	3
P. pygmaeus	3	8	1.2	1.8	1	1	4
P. pygmaeus	3.5	6.5	1	1.8	2	1	4
P. pygmaeus	5	8.5	1.5	1.9	1	1	5
P. pygmaeus	3	8.5	1	1.9	2	1	5
R. ferrumequinum	4	5.2	2.5	2.5	2	0	3
R. ferrumequinum	4	6.5	1.9	2.9	3	0	4
R. ferrumequinum	2.5	9.5	1.6	2.5	5	1	1
R. ferrumequinum	3	8	1.5	2.5	3	1	3
R. ferrumequinum	4.5	9	1.9	2.7	4	1	4
R. hipposideros	3.5	4	1.5	2	2	0	3
R. hipposideros	3	6	1.5	1.7	1	1	1
R. hipposideros	2.5	7	1	1.8	2	1	3
R. hipposideros	3.5	7.5	1.5	2	2	1	3
R. hipposideros	3	7	1.1	2	2	1	4
R. hipposideros	3	8.5	1.2	2.2	1	1	5
